# Supplementary material for: Evaluation of Hold-Up Volume Determination Methods and Markers in Hydrophilic Interaction Liquid Chromatography
Source: Molecules. 2023 Feb 1;28(3):1372. doi: 10.3390/molecules28031372 (PMC9920175; doi:10.3390/molecules28031372)
Supplement: Supplementary file 1 [file molecules-28-01372-s001.zip]

Archive with 1 entries (1 files):
- molecules-2149737-supplementary.pdf
